# Supplementary material for: Stage‐Specific Responses to Warming in Trojan Fir Across Early Life Stages: Germination, Seedling Survival, and Seedling Growth
Source: Ecol Evol. 2026 Feb 5;16(2):e72774. doi: 10.1002/ece3.72774 (PMC12875746; doi:10.1002/ece3.72774)
Supplement: Supplementary file 2 — Data S1: ece372774‐sup‐0002‐DataS1.zip. [file ECE3-16-e72774-s001.zip]

Archive with 6 entries (6 files):
- germination_non_viable.xlsx
- germination_raw.xlsx
- metadata.rtf
- early_seedling_measurements.xlsx
- early_seedling_mortalities.xlsx
- germination_amount.xlsx
