# Supplementary material for: Stage‐Specific Responses to Warming in Trojan Fir Across Early Life Stages: Germination, Seedling Survival, and Seedling Growth
Source: Ecol Evol. 2026 Feb 5;16(2):e72774. doi: 10.1002/ece3.72774 (PMC12875746; doi:10.1002/ece3.72774)
Supplement: Supplementary file 2 — Data S1: ece372774‐sup‐0002‐DataS1.zip. [file ECE3-16-e72774-s001.zip › germination_non_viable.xlsx]

## Sheet: Sheet1
temperature	light_treatment	replicate	non_viable
10	dark	1	7
10	dark	2	5
10	dark	3	13
10	dark	4	8
10	photoperiod	1	2
10	photoperiod	2	6
10	photoperiod	3	4
10	photoperiod	4	3
15	dark	1	6
15	dark	2	8
15	dark	3	9
15	dark	4	6
15	photoperiod	1	5
15	photoperiod	2	6
15	photoperiod	3	7
15	photoperiod	4	7
1525	dark	1	8
1525	dark	2	8
1525	dark	3	4
1525	dark	4	6
1525	photoperiod	1	7
1525	photoperiod	2	12
1525	photoperiod	3	7
1525	photoperiod	4	6
20	dark	1	12
20	dark	2	10
20	dark	3	9
20	dark	4	14
20	photoperiod	1	7
20	photoperiod	2	2
20	photoperiod	3	7
20	photoperiod	4	6
2030	dark	1	6
2030	dark	2	7
2030	dark	3	8
2030	dark	4	8
2030	photoperiod	1	6
2030	photoperiod	2	5
2030	photoperiod	3	4
2030	photoperiod	4	2
25	dark	1	9
25	dark	2	6
25	dark	3	2
25	dark	4	8
25	photoperiod	1	7
25	photoperiod	2	3
25	photoperiod	3	5
25	photoperiod	4	4
30	dark	1	9
30	dark	2	11
30	dark	3	7
30	dark	4	8
30	photoperiod	1	9
30	photoperiod	2	12
30	photoperiod	3	4
30	photoperiod	4	5
cs_15	photoperiod	1	9
cs_15	photoperiod	2	11
cs_15	photoperiod	3	11
cs_15	photoperiod	4	8
cs_1525	photoperiod	1	15
cs_1525	photoperiod	2	7
cs_1525	photoperiod	3	8
cs_1525	photoperiod	4	12
cs_20	photoperiod	1	6
cs_20	photoperiod	2	5
cs_20	photoperiod	3	1
cs_20	photoperiod	4	7
cs_2030	photoperiod	1	6
cs_2030	photoperiod	2	13
cs_2030	photoperiod	3	13
cs_2030	photoperiod	4	6
cs_25	photoperiod	1	5
cs_25	photoperiod	2	8
cs_25	photoperiod	3	3
cs_25	photoperiod	4	6
cs_30	photoperiod	1	9
cs_30	photoperiod	2	10
cs_30	photoperiod	3	9
cs_30	photoperiod	4	6
