# Supplementary material for: Stage‐Specific Responses to Warming in Trojan Fir Across Early Life Stages: Germination, Seedling Survival, and Seedling Growth
Source: Ecol Evol. 2026 Feb 5;16(2):e72774. doi: 10.1002/ece3.72774 (PMC12875746; doi:10.1002/ece3.72774)
Supplement: Supplementary file 2 — Data S1: ece372774‐sup‐0002‐DataS1.zip. [file ECE3-16-e72774-s001.zip › germination_raw.xlsx]

## Sheet: germination_raw
day	replicate	light	temp	amount
1	1	photoperiod	10	0
2	1	photoperiod	10	0
3	1	photoperiod	10	0
4	1	photoperiod	10	0
5	1	photoperiod	10	0
6	1	photoperiod	10	0
7	1	photoperiod	10	0
8	1	photoperiod	10	0
9	1	photoperiod	10	0
10	1	photoperiod	10	0
11	1	photoperiod	10	0
12	1	photoperiod	10	0
13	1	photoperiod	10	0
14	1	photoperiod	10	0
15	1	photoperiod	10	0
16	1	photoperiod	10	0
17	1	photoperiod	10	0
18	1	photoperiod	10	0
19	1	photoperiod	10	0
20	1	photoperiod	10	0
21	1	photoperiod	10	0
22	1	photoperiod	10	0
23	1	photoperiod	10	0
24	1	photoperiod	10	0
25	1	photoperiod	10	0
26	1	photoperiod	10	0
27	1	photoperiod	10	0
28	1	photoperiod	10	0
29	1	photoperiod	10	0
30	1	photoperiod	10	0
31	1	photoperiod	10	0
32	1	photoperiod	10	0
33	1	photoperiod	10	0
34	1	photoperiod	10	0
35	1	photoperiod	10	0
36	1	photoperiod	10	0
37	1	photoperiod	10	0
38	1	photoperiod	10	0
39	1	photoperiod	10	0
40	1	photoperiod	10	0
41	1	photoperiod	10	0
42	1	photoperiod	10	0
43	1	photoperiod	10	0
44	1	photoperiod	10	0
45	1	photoperiod	10	0
46	1	photoperiod	10	0
47	1	photoperiod	10	0
48	1	photoperiod	10	0
49	1	photoperiod	10	0
50	1	photoperiod	10	0
51	1	photoperiod	10	0
52	1	photoperiod	10	0
53	1	photoperiod	10	0
54	1	photoperiod	10	0
55	1	photoperiod	10	0
56	1	photoperiod	10	0
57	1	photoperiod	10	0
58	1	photoperiod	10	0
59	1	photoperiod	10	0
60	1	photoperiod	10	0
61	1	photoperiod	10	0
1	2	photoperiod	10	0
2	2	photoperiod	10	0
3	2	photoperiod	10	0
4	2	photoperiod	10	0
5	2	photoperiod	10	0
6	2	photoperiod	10	0
7	2	photoperiod	10	0
8	2	photoperiod	10	0
9	2	photoperiod	10	0
10	2	photoperiod	10	0
11	2	photoperiod	10	0
12	2	photoperiod	10	0
13	2	photoperiod	10	0
14	2	photoperiod	10	0
15	2	photoperiod	10	0
16	2	photoperiod	10	0
17	2	photoperiod	10	0
18	2	photoperiod	10	0
19	2	photoperiod	10	0
20	2	photoperiod	10	0
21	2	photoperiod	10	0
22	2	photoperiod	10	0
23	2	photoperiod	10	0
24	2	photoperiod	10	0
25	2	photoperiod	10	0
26	2	photoperiod	10	0
27	2	photoperiod	10	0
28	2	photoperiod	10	0
29	2	photoperiod	10	0
30	2	photoperiod	10	0
31	2	photoperiod	10	0
32	2	photoperiod	10	0
33	2	photoperiod	10	0
34	2	photoperiod	10	0
35	2	photoperiod	10	0
36	2	photoperiod	10	0
37	2	photoperiod	10	0
38	2	photoperiod	10	0
39	2	photoperiod	10	0
40	2	photoperiod	10	0
41	2	photoperiod	10	0
42	2	photoperiod	10	0
43	2	photoperiod	10	0
44	2	photoperiod	10	0
45	2	photoperiod	10	0
46	2	photoperiod	10	0
47	2	photoperiod	10	0
48	2	photoperiod	10	0
49	2	photoperiod	10	0
50	2	photoperiod	10	0
51	2	photoperiod	10	0
52	2	photoperiod	10	0
53	2	photoperiod	10	0
54	2	photoperiod	10	0
55	2	photoperiod	10	0
56	2	photoperiod	10	0
57	2	photoperiod	10	0
58	2	photoperiod	10	0
59	2	photoperiod	10	0
60	2	photoperiod	10	0
61	2	photoperiod	10	1
1	3	photoperiod	10	0
2	3	photoperiod	10	0
3	3	photoperiod	10	0
4	3	photoperiod	10	0
5	3	photoperiod	10	0
6	3	photoperiod	10	0
7	3	photoperiod	10	0
8	3	photoperiod	10	0
9	3	photoperiod	10	0
10	3	photoperiod	10	0
11	3	photoperiod	10	0
12	3	photoperiod	10	0
13	3	photoperiod	10	0
14	3	photoperiod	10	0
15	3	photoperiod	10	0
16	3	photoperiod	10	0
17	3	photoperiod	10	0
18	3	photoperiod	10	0
19	3	photoperiod	10	0
20	3	photoperiod	10	0
21	3	photoperiod	10	0
22	3	photoperiod	10	0
23	3	photoperiod	10	0
24	3	photoperiod	10	0
25	3	photoperiod	10	0
26	3	photoperiod	10	0
27	3	photoperiod	10	0
28	3	photoperiod	10	0
29	3	photoperiod	10	0
30	3	photoperiod	10	0
31	3	photoperiod	10	0
32	3	photoperiod	10	0
33	3	photoperiod	10	0
34	3	photoperiod	10	0
35	3	photoperiod	10	0
36	3	photoperiod	10	0
37	3	photoperiod	10	0
38	3	photoperiod	10	0
39	3	photoperiod	10	0
40	3	photoperiod	10	0
41	3	photoperiod	10	0
42	3	photoperiod	10	0
43	3	photoperiod	10	0
44	3	photoperiod	10	0
45	3	photoperiod	10	0
46	3	photoperiod	10	0
47	3	photoperiod	10	0
48	3	photoperiod	10	0
49	3	photoperiod	10	0
50	3	photoperiod	10	0
51	3	photoperiod	10	0
52	3	photoperiod	10	0
53	3	photoperiod	10	0
54	3	photoperiod	10	0
55	3	photoperiod	10	0
56	3	photoperiod	10	0
57	3	photoperiod	10	0
58	3	photoperiod	10	0
59	3	photoperiod	10	0
60	3	photoperiod	10	0
61	3	photoperiod	10	0
1	4	photoperiod	10	0
2	4	photoperiod	10	0
3	4	photoperiod	10	0
4	4	photoperiod	10	0
5	4	photoperiod	10	0
6	4	photoperiod	10	0
7	4	photoperiod	10	0
8	4	photoperiod	10	0
9	4	photoperiod	10	0
10	4	photoperiod	10	0
11	4	photoperiod	10	0
12	4	photoperiod	10	0
13	4	photoperiod	10	0
14	4	photoperiod	10	0
15	4	photoperiod	10	0
16	4	photoperiod	10	0
17	4	photoperiod	10	0
18	4	photoperiod	10	0
19	4	photoperiod	10	0
20	4	photoperiod	10	0
21	4	photoperiod	10	0
22	4	photoperiod	10	0
23	4	photoperiod	10	0
24	4	photoperiod	10	0
25	4	photoperiod	10	0
26	4	photoperiod	10	0
27	4	photoperiod	10	0
28	4	photoperiod	10	0
29	4	photoperiod	10	0
30	4	photoperiod	10	0
31	4	photoperiod	10	0
32	4	photoperiod	10	0
33	4	photoperiod	10	0
34	4	photoperiod	10	0
35	4	photoperiod	10	0
36	4	photoperiod	10	0
37	4	photoperiod	10	0
38	4	photoperiod	10	0
39	4	photoperiod	10	0
40	4	photoperiod	10	0
41	4	photoperiod	10	0
42	4	photoperiod	10	0
43	4	photoperiod	10	0
44	4	photoperiod	10	0
45	4	photoperiod	10	0
46	4	photoperiod	10	0
47	4	photoperiod	10	0
48	4	photoperiod	10	0
49	4	photoperiod	10	0
50	4	photoperiod	10	0
51	4	photoperiod	10	0
52	4	photoperiod	10	0
53	4	photoperiod	10	0
54	4	photoperiod	10	0
55	4	photoperiod	10	0
56	4	photoperiod	10	0
57	4	photoperiod	10	0
58	4	photoperiod	10	0
59	4	photoperiod	10	0
60	4	photoperiod	10	0
61	4	photoperiod	10	1
1	1	dark	10	0
2	1	dark	10	0
3	1	dark	10	0
4	1	dark	10	0
5	1	dark	10	0
6	1	dark	10	0
7	1	dark	10	0
8	1	dark	10	0
9	1	dark	10	0
10	1	dark	10	0
11	1	dark	10	0
12	1	dark	10	0
13	1	dark	10	0
14	1	dark	10	0
15	1	dark	10	0
16	1	dark	10	0
17	1	dark	10	0
18	1	dark	10	0
19	1	dark	10	0
20	1	dark	10	0
21	1	dark	10	0
22	1	dark	10	0
23	1	dark	10	0
24	1	dark	10	0
25	1	dark	10	0
26	1	dark	10	0
27	1	dark	10	0
28	1	dark	10	0
29	1	dark	10	0
30	1	dark	10	0
31	1	dark	10	0
32	1	dark	10	0
33	1	dark	10	0
34	1	dark	10	0
35	1	dark	10	0
36	1	dark	10	0
37	1	dark	10	0
38	1	dark	10	0
39	1	dark	10	0
40	1	dark	10	0
41	1	dark	10	0
42	1	dark	10	0
43	1	dark	10	0
44	1	dark	10	0
45	1	dark	10	0
46	1	dark	10	0
47	1	dark	10	0
48	1	dark	10	0
49	1	dark	10	0
50	1	dark	10	0
51	1	dark	10	0
52	1	dark	10	0
53	1	dark	10	0
54	1	dark	10	0
55	1	dark	10	0
56	1	dark	10	0
57	1	dark	10	0
58	1	dark	10	0
59	1	dark	10	0
60	1	dark	10	0
61	1	dark	10	0
1	2	dark	10	0
2	2	dark	10	0
3	2	dark	10	0
4	2	dark	10	0
5	2	dark	10	0
6	2	dark	10	0
7	2	dark	10	0
8	2	dark	10	0
9	2	dark	10	0
10	2	dark	10	0
11	2	dark	10	0
12	2	dark	10	0
13	2	dark	10	0
14	2	dark	10	0
15	2	dark	10	0
16	2	dark	10	0
17	2	dark	10	0
18	2	dark	10	0
19	2	dark	10	0
20	2	dark	10	0
21	2	dark	10	0
22	2	dark	10	0
23	2	dark	10	0
24	2	dark	10	0
25	2	dark	10	0
26	2	dark	10	0
27	2	dark	10	0
28	2	dark	10	0
29	2	dark	10	0
30	2	dark	10	0
31	2	dark	10	0
32	2	dark	10	0
33	2	dark	10	0
34	2	dark	10	0
35	2	dark	10	0
36	2	dark	10	0
37	2	dark	10	0
38	2	dark	10	1
39	2	dark	10	0
40	2	dark	10	0
41	2	dark	10	0
42	2	dark	10	0
43	2	dark	10	0
44	2	dark	10	0
45	2	dark	10	0
46	2	dark	10	0
47	2	dark	10	0
48	2	dark	10	0
49	2	dark	10	0
50	2	dark	10	0
51	2	dark	10	0
52	2	dark	10	0
53	2	dark	10	0
54	2	dark	10	0
55	2	dark	10	0
56	2	dark	10	0
57	2	dark	10	0
58	2	dark	10	0
59	2	dark	10	0
60	2	dark	10	0
61	2	dark	10	0
1	3	dark	10	0
2	3	dark	10	0
3	3	dark	10	0
4	3	dark	10	0
5	3	dark	10	0
6	3	dark	10	0
7	3	dark	10	0
8	3	dark	10	0
9	3	dark	10	0
10	3	dark	10	0
11	3	dark	10	0
12	3	dark	10	0
13	3	dark	10	0
14	3	dark	10	0
15	3	dark	10	0
16	3	dark	10	0
17	3	dark	10	0
18	3	dark	10	0
19	3	dark	10	0
20	3	dark	10	0
21	3	dark	10	0
22	3	dark	10	0
23	3	dark	10	0
24	3	dark	10	0
25	3	dark	10	0
26	3	dark	10	0
27	3	dark	10	0
28	3	dark	10	0
29	3	dark	10	0
30	3	dark	10	0
31	3	dark	10	0
32	3	dark	10	0
33	3	dark	10	0
34	3	dark	10	0
35	3	dark	10	0
36	3	dark	10	0
37	3	dark	10	0
38	3	dark	10	0
39	3	dark	10	0
40	3	dark	10	0
41	3	dark	10	0
42	3	dark	10	0
43	3	dark	10	0
44	3	dark	10	0
45	3	dark	10	0
46	3	dark	10	0
47	3	dark	10	0
48	3	dark	10	0
49	3	dark	10	0
50	3	dark	10	0
51	3	dark	10	0
52	3	dark	10	0
53	3	dark	10	0
54	3	dark	10	0
55	3	dark	10	0
56	3	dark	10	0
57	3	dark	10	0
58	3	dark	10	0
59	3	dark	10	0
60	3	dark	10	0
61	3	dark	10	0
1	4	dark	10	0
2	4	dark	10	0
3	4	dark	10	0
4	4	dark	10	0
5	4	dark	10	0
6	4	dark	10	0
7	4	dark	10	0
8	4	dark	10	0
9	4	dark	10	0
10	4	dark	10	0
11	4	dark	10	0
12	4	dark	10	0
13	4	dark	10	0
14	4	dark	10	0
15	4	dark	10	0
16	4	dark	10	0
17	4	dark	10	0
18	4	dark	10	0
19	4	dark	10	0
20	4	dark	10	0
21	4	dark	10	0
22	4	dark	10	0
23	4	dark	10	0
24	4	dark	10	0
25	4	dark	10	0
26	4	dark	10	0
27	4	dark	10	0
28	4	dark	10	0
29	4	dark	10	0
30	4	dark	10	0
31	4	dark	10	0
32	4	dark	10	0
33	4	dark	10	0
34	4	dark	10	0
35	4	dark	10	0
36	4	dark	10	0
37	4	dark	10	0
38	4	dark	10	0
39	4	dark	10	0
40	4	dark	10	0
41	4	dark	10	0
42	4	dark	10	0
43	4	dark	10	0
44	4	dark	10	0
45	4	dark	10	0
46	4	dark	10	0
47	4	dark	10	0
48	4	dark	10	0
49	4	dark	10	0
50	4	dark	10	0
51	4	dark	10	0
52	4	dark	10	0
53	4	dark	10	0
54	4	dark	10	0
55	4	dark	10	0
56	4	dark	10	0
57	4	dark	10	0
58	4	dark	10	0
59	4	dark	10	0
60	4	dark	10	0
61	4	dark	10	0
1	1	photoperiod	15	0
2	1	photoperiod	15	0
3	1	photoperiod	15	0
4	1	photoperiod	15	0
5	1	photoperiod	15	0
6	1	photoperiod	15	0
7	1	photoperiod	15	0
8	1	photoperiod	15	0
9	1	photoperiod	15	0
10	1	photoperiod	15	0
11	1	photoperiod	15	0
12	1	photoperiod	15	0
13	1	photoperiod	15	0
14	1	photoperiod	15	0
15	1	photoperiod	15	0
16	1	photoperiod	15	0
17	1	photoperiod	15	0
18	1	photoperiod	15	0
19	1	photoperiod	15	0
20	1	photoperiod	15	0
21	1	photoperiod	15	0
22	1	photoperiod	15	0
23	1	photoperiod	15	0
24	1	photoperiod	15	0
25	1	photoperiod	15	0
26	1	photoperiod	15	0
27	1	photoperiod	15	0
28	1	photoperiod	15	0
29	1	photoperiod	15	0
30	1	photoperiod	15	0
31	1	photoperiod	15	0
32	1	photoperiod	15	0
33	1	photoperiod	15	0
34	1	photoperiod	15	0
35	1	photoperiod	15	0
36	1	photoperiod	15	0
37	1	photoperiod	15	0
38	1	photoperiod	15	0
39	1	photoperiod	15	0
40	1	photoperiod	15	0
41	1	photoperiod	15	0
42	1	photoperiod	15	0
43	1	photoperiod	15	0
44	1	photoperiod	15	0
45	1	photoperiod	15	0
46	1	photoperiod	15	0
47	1	photoperiod	15	0
48	1	photoperiod	15	0
49	1	photoperiod	15	0
50	1	photoperiod	15	0
51	1	photoperiod	15	0
52	1	photoperiod	15	0
53	1	photoperiod	15	0
54	1	photoperiod	15	0
55	1	photoperiod	15	0
56	1	photoperiod	15	0
57	1	photoperiod	15	0
58	1	photoperiod	15	0
59	1	photoperiod	15	0
60	1	photoperiod	15	0
61	1	photoperiod	15	0
1	2	photoperiod	15	0
2	2	photoperiod	15	0
3	2	photoperiod	15	0
4	2	photoperiod	15	0
5	2	photoperiod	15	0
6	2	photoperiod	15	0
7	2	photoperiod	15	0
8	2	photoperiod	15	0
9	2	photoperiod	15	0
10	2	photoperiod	15	0
11	2	photoperiod	15	0
12	2	photoperiod	15	0
13	2	photoperiod	15	0
14	2	photoperiod	15	0
15	2	photoperiod	15	0
16	2	photoperiod	15	0
17	2	photoperiod	15	0
18	2	photoperiod	15	0
19	2	photoperiod	15	0
20	2	photoperiod	15	0
21	2	photoperiod	15	0
22	2	photoperiod	15	0
23	2	photoperiod	15	0
24	2	photoperiod	15	0
25	2	photoperiod	15	0
26	2	photoperiod	15	0
27	2	photoperiod	15	0
28	2	photoperiod	15	0
29	2	photoperiod	15	0
30	2	photoperiod	15	0
31	2	photoperiod	15	0
32	2	photoperiod	15	0
33	2	photoperiod	15	0
34	2	photoperiod	15	0
35	2	photoperiod	15	0
36	2	photoperiod	15	0
37	2	photoperiod	15	0
38	2	photoperiod	15	0
39	2	photoperiod	15	0
40	2	photoperiod	15	0
41	2	photoperiod	15	0
42	2	photoperiod	15	0
43	2	photoperiod	15	0
44	2	photoperiod	15	0
45	2	photoperiod	15	0
46	2	photoperiod	15	0
47	2	photoperiod	15	0
48	2	photoperiod	15	0
49	2	photoperiod	15	0
50	2	photoperiod	15	0
51	2	photoperiod	15	0
52	2	photoperiod	15	0
53	2	photoperiod	15	0
54	2	photoperiod	15	0
55	2	photoperiod	15	0
56	2	photoperiod	15	0
57	2	photoperiod	15	0
58	2	photoperiod	15	0
59	2	photoperiod	15	0
60	2	photoperiod	15	0
61	2	photoperiod	15	0
1	3	photoperiod	15	0
2	3	photoperiod	15	0
3	3	photoperiod	15	0
4	3	photoperiod	15	0
5	3	photoperiod	15	0
6	3	photoperiod	15	0
7	3	photoperiod	15	0
8	3	photoperiod	15	0
9	3	photoperiod	15	0
10	3	photoperiod	15	0
11	3	photoperiod	15	0
12	3	photoperiod	15	0
13	3	photoperiod	15	0
14	3	photoperiod	15	0
15	3	photoperiod	15	0
16	3	photoperiod	15	0
17	3	photoperiod	15	0
18	3	photoperiod	15	0
19	3	photoperiod	15	0
20	3	photoperiod	15	0
21	3	photoperiod	15	0
22	3	photoperiod	15	0
23	3	photoperiod	15	0
24	3	photoperiod	15	0
25	3	photoperiod	15	0
26	3	photoperiod	15	0
27	3	photoperiod	15	0
28	3	photoperiod	15	0
29	3	photoperiod	15	0
30	3	photoperiod	15	0
31	3	photoperiod	15	0
32	3	photoperiod	15	0
33	3	photoperiod	15	0
34	3	photoperiod	15	0
35	3	photoperiod	15	0
36	3	photoperiod	15	0
37	3	photoperiod	15	0
38	3	photoperiod	15	0
39	3	photoperiod	15	0
40	3	photoperiod	15	0
41	3	photoperiod	15	0
42	3	photoperiod	15	0
43	3	photoperiod	15	0
44	3	photoperiod	15	0
45	3	photoperiod	15	0
46	3	photoperiod	15	0
47	3	photoperiod	15	0
48	3	photoperiod	15	0
49	3	photoperiod	15	0
50	3	photoperiod	15	0
51	3	photoperiod	15	0
52	3	photoperiod	15	0
53	3	photoperiod	15	0
54	3	photoperiod	15	0
55	3	photoperiod	15	0
56	3	photoperiod	15	0
57	3	photoperiod	15	0
58	3	photoperiod	15	0
59	3	photoperiod	15	0
60	3	photoperiod	15	0
61	3	photoperiod	15	0
1	4	photoperiod	15	0
2	4	photoperiod	15	0
3	4	photoperiod	15	0
4	4	photoperiod	15	0
5	4	photoperiod	15	0
6	4	photoperiod	15	0
7	4	photoperiod	15	0
8	4	photoperiod	15	0
9	4	photoperiod	15	0
10	4	photoperiod	15	0
11	4	photoperiod	15	0
12	4	photoperiod	15	0
13	4	photoperiod	15	0
14	4	photoperiod	15	1
15	4	photoperiod	15	0
16	4	photoperiod	15	0
17	4	photoperiod	15	0
18	4	photoperiod	15	0
19	4	photoperiod	15	0
20	4	photoperiod	15	0
21	4	photoperiod	15	0
22	4	photoperiod	15	0
23	4	photoperiod	15	0
24	4	photoperiod	15	0
25	4	photoperiod	15	0
26	4	photoperiod	15	0
27	4	photoperiod	15	0
28	4	photoperiod	15	0
29	4	photoperiod	15	0
30	4	photoperiod	15	0
31	4	photoperiod	15	0
32	4	photoperiod	15	0
33	4	photoperiod	15	0
34	4	photoperiod	15	0
35	4	photoperiod	15	0
36	4	photoperiod	15	0
37	4	photoperiod	15	0
38	4	photoperiod	15	0
39	4	photoperiod	15	0
40	4	photoperiod	15	0
41	4	photoperiod	15	0
42	4	photoperiod	15	0
43	4	photoperiod	15	0
44	4	photoperiod	15	0
45	4	photoperiod	15	0
46	4	photoperiod	15	0
47	4	photoperiod	15	0
48	4	photoperiod	15	0
49	4	photoperiod	15	0
50	4	photoperiod	15	0
51	4	photoperiod	15	0
52	4	photoperiod	15	0
53	4	photoperiod	15	0
54	4	photoperiod	15	0
55	4	photoperiod	15	0
56	4	photoperiod	15	0
57	4	photoperiod	15	0
58	4	photoperiod	15	0
59	4	photoperiod	15	0
60	4	photoperiod	15	0
61	4	photoperiod	15	3
1	1	dark	15	0
2	1	dark	15	0
3	1	dark	15	0
4	1	dark	15	0
5	1	dark	15	0
6	1	dark	15	0
7	1	dark	15	0
8	1	dark	15	0
9	1	dark	15	0
10	1	dark	15	0
11	1	dark	15	0
12	1	dark	15	0
13	1	dark	15	0
14	1	dark	15	0
15	1	dark	15	0
16	1	dark	15	0
17	1	dark	15	0
18	1	dark	15	0
19	1	dark	15	0
20	1	dark	15	0
21	1	dark	15	0
22	1	dark	15	0
23	1	dark	15	0
24	1	dark	15	0
25	1	dark	15	0
26	1	dark	15	0
27	1	dark	15	0
28	1	dark	15	0
29	1	dark	15	0
30	1	dark	15	0
31	1	dark	15	0
32	1	dark	15	0
33	1	dark	15	0
34	1	dark	15	0
35	1	dark	15	0
36	1	dark	15	0
37	1	dark	15	0
38	1	dark	15	0
39	1	dark	15	0
40	1	dark	15	0
41	1	dark	15	0
42	1	dark	15	0
43	1	dark	15	0
44	1	dark	15	0
45	1	dark	15	0
46	1	dark	15	0
47	1	dark	15	0
48	1	dark	15	0
49	1	dark	15	0
50	1	dark	15	0
51	1	dark	15	0
52	1	dark	15	0
53	1	dark	15	0
54	1	dark	15	0
55	1	dark	15	0
56	1	dark	15	0
57	1	dark	15	0
58	1	dark	15	0
59	1	dark	15	0
60	1	dark	15	0
61	1	dark	15	0
1	2	dark	15	0
2	2	dark	15	0
3	2	dark	15	0
4	2	dark	15	0
5	2	dark	15	0
6	2	dark	15	0
7	2	dark	15	0
8	2	dark	15	0
9	2	dark	15	0
10	2	dark	15	0
11	2	dark	15	0
12	2	dark	15	0
13	2	dark	15	0
14	2	dark	15	0
15	2	dark	15	0
16	2	dark	15	0
17	2	dark	15	0
18	2	dark	15	0
19	2	dark	15	0
20	2	dark	15	0
21	2	dark	15	0
22	2	dark	15	0
23	2	dark	15	0
24	2	dark	15	0
25	2	dark	15	0
26	2	dark	15	0
27	2	dark	15	0
28	2	dark	15	0
29	2	dark	15	0
30	2	dark	15	0
31	2	dark	15	0
32	2	dark	15	0
33	2	dark	15	0
34	2	dark	15	0
35	2	dark	15	0
36	2	dark	15	0
37	2	dark	15	0
38	2	dark	15	0
39	2	dark	15	0
40	2	dark	15	0
41	2	dark	15	0
42	2	dark	15	0
43	2	dark	15	0
44	2	dark	15	0
45	2	dark	15	0
46	2	dark	15	0
47	2	dark	15	0
48	2	dark	15	0
49	2	dark	15	0
50	2	dark	15	0
51	2	dark	15	0
52	2	dark	15	0
53	2	dark	15	0
54	2	dark	15	1
55	2	dark	15	0
56	2	dark	15	0
57	2	dark	15	0
58	2	dark	15	0
59	2	dark	15	0
60	2	dark	15	0
61	2	dark	15	0
1	3	dark	15	0
2	3	dark	15	0
3	3	dark	15	0
4	3	dark	15	0
5	3	dark	15	0
6	3	dark	15	0
7	3	dark	15	0
8	3	dark	15	0
9	3	dark	15	0
10	3	dark	15	0
11	3	dark	15	0
12	3	dark	15	0
13	3	dark	15	0
14	3	dark	15	0
15	3	dark	15	0
16	3	dark	15	0
17	3	dark	15	0
18	3	dark	15	0
19	3	dark	15	0
20	3	dark	15	0
21	3	dark	15	0
22	3	dark	15	0
23	3	dark	15	0
24	3	dark	15	0
25	3	dark	15	0
26	3	dark	15	0
27	3	dark	15	0
28	3	dark	15	0
29	3	dark	15	0
30	3	dark	15	0
31	3	dark	15	0
32	3	dark	15	0
33	3	dark	15	0
34	3	dark	15	0
35	3	dark	15	0
36	3	dark	15	0
37	3	dark	15	0
38	3	dark	15	0
39	3	dark	15	0
40	3	dark	15	0
41	3	dark	15	0
42	3	dark	15	0
43	3	dark	15	0
44	3	dark	15	0
45	3	dark	15	0
46	3	dark	15	0
47	3	dark	15	0
48	3	dark	15	0
49	3	dark	15	0
50	3	dark	15	0
51	3	dark	15	0
52	3	dark	15	0
53	3	dark	15	0
54	3	dark	15	0
55	3	dark	15	0
56	3	dark	15	0
57	3	dark	15	0
58	3	dark	15	0
59	3	dark	15	0
60	3	dark	15	0
61	3	dark	15	0
1	4	dark	15	0
2	4	dark	15	0
3	4	dark	15	0
4	4	dark	15	0
5	4	dark	15	0
6	4	dark	15	0
7	4	dark	15	0
8	4	dark	15	0
9	4	dark	15	0
10	4	dark	15	0
11	4	dark	15	0
12	4	dark	15	0
13	4	dark	15	0
14	4	dark	15	0
15	4	dark	15	0
16	4	dark	15	0
17	4	dark	15	0
18	4	dark	15	0
19	4	dark	15	0
20	4	dark	15	0
21	4	dark	15	0
22	4	dark	15	0
23	4	dark	15	0
24	4	dark	15	0
25	4	dark	15	0
26	4	dark	15	0
27	4	dark	15	0
28	4	dark	15	0
29	4	dark	15	0
30	4	dark	15	0
31	4	dark	15	1
32	4	dark	15	0
33	4	dark	15	0
34	4	dark	15	0
35	4	dark	15	0
36	4	dark	15	0
37	4	dark	15	0
38	4	dark	15	0
39	4	dark	15	0
40	4	dark	15	0
41	4	dark	15	0
42	4	dark	15	0
43	4	dark	15	0
44	4	dark	15	0
45	4	dark	15	0
46	4	dark	15	0
47	4	dark	15	0
48	4	dark	15	0
49	4	dark	15	0
50	4	dark	15	0
51	4	dark	15	0
52	4	dark	15	0
53	4	dark	15	0
54	4	dark	15	0
55	4	dark	15	0
56	4	dark	15	0
57	4	dark	15	0
58	4	dark	15	0
59	4	dark	15	0
60	4	dark	15	0
61	4	dark	15	0
1	1	photoperiod	20	0
2	1	photoperiod	20	0
3	1	photoperiod	20	0
4	1	photoperiod	20	0
5	1	photoperiod	20	0
6	1	photoperiod	20	0
7	1	photoperiod	20	0
8	1	photoperiod	20	0
9	1	photoperiod	20	0
10	1	photoperiod	20	0
11	1	photoperiod	20	0
12	1	photoperiod	20	0
13	1	photoperiod	20	0
14	1	photoperiod	20	0
15	1	photoperiod	20	0
16	1	photoperiod	20	0
17	1	photoperiod	20	0
18	1	photoperiod	20	0
19	1	photoperiod	20	1
20	1	photoperiod	20	0
21	1	photoperiod	20	0
22	1	photoperiod	20	0
23	1	photoperiod	20	0
24	1	photoperiod	20	0
25	1	photoperiod	20	0
26	1	photoperiod	20	0
27	1	photoperiod	20	0
28	1	photoperiod	20	2
29	1	photoperiod	20	0
30	1	photoperiod	20	0
31	1	photoperiod	20	1
32	1	photoperiod	20	0
33	1	photoperiod	20	0
34	1	photoperiod	20	0
35	1	photoperiod	20	1
36	1	photoperiod	20	0
37	1	photoperiod	20	0
38	1	photoperiod	20	0
39	1	photoperiod	20	0
40	1	photoperiod	20	0
41	1	photoperiod	20	0
42	1	photoperiod	20	0
43	1	photoperiod	20	0
44	1	photoperiod	20	0
45	1	photoperiod	20	0
46	1	photoperiod	20	0
47	1	photoperiod	20	0
48	1	photoperiod	20	0
49	1	photoperiod	20	0
50	1	photoperiod	20	0
51	1	photoperiod	20	0
52	1	photoperiod	20	0
53	1	photoperiod	20	0
54	1	photoperiod	20	1
55	1	photoperiod	20	0
56	1	photoperiod	20	0
57	1	photoperiod	20	0
58	1	photoperiod	20	0
59	1	photoperiod	20	0
60	1	photoperiod	20	0
61	1	photoperiod	20	2
1	2	photoperiod	20	0
2	2	photoperiod	20	0
3	2	photoperiod	20	0
4	2	photoperiod	20	0
5	2	photoperiod	20	0
6	2	photoperiod	20	0
7	2	photoperiod	20	0
8	2	photoperiod	20	0
9	2	photoperiod	20	0
10	2	photoperiod	20	0
11	2	photoperiod	20	0
12	2	photoperiod	20	0
13	2	photoperiod	20	0
14	2	photoperiod	20	0
15	2	photoperiod	20	0
16	2	photoperiod	20	0
17	2	photoperiod	20	0
18	2	photoperiod	20	0
19	2	photoperiod	20	2
20	2	photoperiod	20	0
21	2	photoperiod	20	1
22	2	photoperiod	20	0
23	2	photoperiod	20	0
24	2	photoperiod	20	2
25	2	photoperiod	20	0
26	2	photoperiod	20	0
27	2	photoperiod	20	0
28	2	photoperiod	20	0
29	2	photoperiod	20	0
30	2	photoperiod	20	0
31	2	photoperiod	20	0
32	2	photoperiod	20	0
33	2	photoperiod	20	0
34	2	photoperiod	20	0
35	2	photoperiod	20	0
36	2	photoperiod	20	0
37	2	photoperiod	20	0
38	2	photoperiod	20	1
39	2	photoperiod	20	0
40	2	photoperiod	20	0
41	2	photoperiod	20	0
42	2	photoperiod	20	0
43	2	photoperiod	20	0
44	2	photoperiod	20	0
45	2	photoperiod	20	0
46	2	photoperiod	20	0
47	2	photoperiod	20	2
48	2	photoperiod	20	0
49	2	photoperiod	20	0
50	2	photoperiod	20	0
51	2	photoperiod	20	0
52	2	photoperiod	20	0
53	2	photoperiod	20	0
54	2	photoperiod	20	1
55	2	photoperiod	20	0
56	2	photoperiod	20	0
57	2	photoperiod	20	0
58	2	photoperiod	20	0
59	2	photoperiod	20	0
60	2	photoperiod	20	0
61	2	photoperiod	20	0
1	3	photoperiod	20	0
2	3	photoperiod	20	0
3	3	photoperiod	20	0
4	3	photoperiod	20	0
5	3	photoperiod	20	0
6	3	photoperiod	20	0
7	3	photoperiod	20	0
8	3	photoperiod	20	0
9	3	photoperiod	20	0
10	3	photoperiod	20	0
11	3	photoperiod	20	0
12	3	photoperiod	20	0
13	3	photoperiod	20	0
14	3	photoperiod	20	1
15	3	photoperiod	20	0
16	3	photoperiod	20	0
17	3	photoperiod	20	2
18	3	photoperiod	20	0
19	3	photoperiod	20	1
20	3	photoperiod	20	0
21	3	photoperiod	20	1
22	3	photoperiod	20	0
23	3	photoperiod	20	0
24	3	photoperiod	20	0
25	3	photoperiod	20	0
26	3	photoperiod	20	0
27	3	photoperiod	20	0
28	3	photoperiod	20	0
29	3	photoperiod	20	0
30	3	photoperiod	20	0
31	3	photoperiod	20	0
32	3	photoperiod	20	0
33	3	photoperiod	20	0
34	3	photoperiod	20	0
35	3	photoperiod	20	0
36	3	photoperiod	20	0
37	3	photoperiod	20	0
38	3	photoperiod	20	0
39	3	photoperiod	20	0
40	3	photoperiod	20	0
41	3	photoperiod	20	0
42	3	photoperiod	20	0
43	3	photoperiod	20	0
44	3	photoperiod	20	0
45	3	photoperiod	20	0
46	3	photoperiod	20	0
47	3	photoperiod	20	3
48	3	photoperiod	20	0
49	3	photoperiod	20	0
50	3	photoperiod	20	0
51	3	photoperiod	20	0
52	3	photoperiod	20	0
53	3	photoperiod	20	0
54	3	photoperiod	20	0
55	3	photoperiod	20	0
56	3	photoperiod	20	0
57	3	photoperiod	20	0
58	3	photoperiod	20	0
59	3	photoperiod	20	0
60	3	photoperiod	20	0
61	3	photoperiod	20	2
1	4	photoperiod	20	0
2	4	photoperiod	20	0
3	4	photoperiod	20	0
4	4	photoperiod	20	0
5	4	photoperiod	20	0
6	4	photoperiod	20	0
7	4	photoperiod	20	0
8	4	photoperiod	20	0
9	4	photoperiod	20	0
10	4	photoperiod	20	0
11	4	photoperiod	20	0
12	4	photoperiod	20	0
13	4	photoperiod	20	0
14	4	photoperiod	20	1
15	4	photoperiod	20	0
16	4	photoperiod	20	0
17	4	photoperiod	20	0
18	4	photoperiod	20	0
19	4	photoperiod	20	1
20	4	photoperiod	20	0
21	4	photoperiod	20	0
22	4	photoperiod	20	0
23	4	photoperiod	20	0
24	4	photoperiod	20	2
25	4	photoperiod	20	0
26	4	photoperiod	20	0
27	4	photoperiod	20	0
28	4	photoperiod	20	4
29	4	photoperiod	20	0
30	4	photoperiod	20	0
31	4	photoperiod	20	0
32	4	photoperiod	20	0
33	4	photoperiod	20	0
34	4	photoperiod	20	0
35	4	photoperiod	20	1
36	4	photoperiod	20	0
37	4	photoperiod	20	0
38	4	photoperiod	20	0
39	4	photoperiod	20	0
40	4	photoperiod	20	0
41	4	photoperiod	20	0
42	4	photoperiod	20	0
43	4	photoperiod	20	0
44	4	photoperiod	20	0
45	4	photoperiod	20	0
46	4	photoperiod	20	0
47	4	photoperiod	20	0
48	4	photoperiod	20	0
49	4	photoperiod	20	0
50	4	photoperiod	20	0
51	4	photoperiod	20	0
52	4	photoperiod	20	0
53	4	photoperiod	20	0
54	4	photoperiod	20	1
55	4	photoperiod	20	0
56	4	photoperiod	20	0
57	4	photoperiod	20	0
58	4	photoperiod	20	0
59	4	photoperiod	20	0
60	4	photoperiod	20	0
61	4	photoperiod	20	1
1	1	dark	20	0
2	1	dark	20	0
3	1	dark	20	0
4	1	dark	20	0
5	1	dark	20	0
6	1	dark	20	0
7	1	dark	20	0
8	1	dark	20	0
9	1	dark	20	0
10	1	dark	20	0
11	1	dark	20	0
12	1	dark	20	0
13	1	dark	20	0
14	1	dark	20	0
15	1	dark	20	0
16	1	dark	20	0
17	1	dark	20	0
18	1	dark	20	0
19	1	dark	20	0
20	1	dark	20	0
21	1	dark	20	2
22	1	dark	20	0
23	1	dark	20	0
24	1	dark	20	0
25	1	dark	20	0
26	1	dark	20	0
27	1	dark	20	0
28	1	dark	20	0
29	1	dark	20	0
30	1	dark	20	0
31	1	dark	20	0
32	1	dark	20	0
33	1	dark	20	0
34	1	dark	20	0
35	1	dark	20	0
36	1	dark	20	0
37	1	dark	20	0
38	1	dark	20	0
39	1	dark	20	0
40	1	dark	20	0
41	1	dark	20	0
42	1	dark	20	0
43	1	dark	20	0
44	1	dark	20	0
45	1	dark	20	0
46	1	dark	20	0
47	1	dark	20	1
48	1	dark	20	0
49	1	dark	20	0
50	1	dark	20	0
51	1	dark	20	0
52	1	dark	20	0
53	1	dark	20	0
54	1	dark	20	0
55	1	dark	20	0
56	1	dark	20	0
57	1	dark	20	0
58	1	dark	20	0
59	1	dark	20	0
60	1	dark	20	0
61	1	dark	20	0
1	2	dark	20	0
2	2	dark	20	0
3	2	dark	20	0
4	2	dark	20	0
5	2	dark	20	0
6	2	dark	20	0
7	2	dark	20	0
8	2	dark	20	0
9	2	dark	20	0
10	2	dark	20	0
11	2	dark	20	0
12	2	dark	20	0
13	2	dark	20	0
14	2	dark	20	0
15	2	dark	20	0
16	2	dark	20	0
17	2	dark	20	0
18	2	dark	20	0
19	2	dark	20	0
20	2	dark	20	0
21	2	dark	20	0
22	2	dark	20	0
23	2	dark	20	0
24	2	dark	20	0
25	2	dark	20	0
26	2	dark	20	0
27	2	dark	20	0
28	2	dark	20	1
29	2	dark	20	0
30	2	dark	20	0
31	2	dark	20	0
32	2	dark	20	0
33	2	dark	20	0
34	2	dark	20	0
35	2	dark	20	0
36	2	dark	20	0
37	2	dark	20	0
38	2	dark	20	0
39	2	dark	20	0
40	2	dark	20	0
41	2	dark	20	0
42	2	dark	20	0
43	2	dark	20	0
44	2	dark	20	0
45	2	dark	20	0
46	2	dark	20	0
47	2	dark	20	1
48	2	dark	20	0
49	2	dark	20	0
50	2	dark	20	0
51	2	dark	20	0
52	2	dark	20	0
53	2	dark	20	0
54	2	dark	20	1
55	2	dark	20	0
56	2	dark	20	0
57	2	dark	20	0
58	2	dark	20	0
59	2	dark	20	0
60	2	dark	20	0
61	2	dark	20	1
1	3	dark	20	0
2	3	dark	20	0
3	3	dark	20	0
4	3	dark	20	0
5	3	dark	20	0
6	3	dark	20	0
7	3	dark	20	0
8	3	dark	20	0
9	3	dark	20	0
10	3	dark	20	0
11	3	dark	20	0
12	3	dark	20	0
13	3	dark	20	0
14	3	dark	20	0
15	3	dark	20	0
16	3	dark	20	0
17	3	dark	20	0
18	3	dark	20	0
19	3	dark	20	0
20	3	dark	20	0
21	3	dark	20	0
22	3	dark	20	0
23	3	dark	20	0
24	3	dark	20	0
25	3	dark	20	0
26	3	dark	20	0
27	3	dark	20	0
28	3	dark	20	0
29	3	dark	20	0
30	3	dark	20	0
31	3	dark	20	1
32	3	dark	20	0
33	3	dark	20	0
34	3	dark	20	0
35	3	dark	20	1
36	3	dark	20	0
37	3	dark	20	0
38	3	dark	20	0
39	3	dark	20	0
40	3	dark	20	0
41	3	dark	20	0
42	3	dark	20	0
43	3	dark	20	0
44	3	dark	20	0
45	3	dark	20	0
46	3	dark	20	0
47	3	dark	20	0
48	3	dark	20	0
49	3	dark	20	0
50	3	dark	20	0
51	3	dark	20	0
52	3	dark	20	0
53	3	dark	20	0
54	3	dark	20	0
55	3	dark	20	0
56	3	dark	20	0
57	3	dark	20	0
58	3	dark	20	0
59	3	dark	20	0
60	3	dark	20	0
61	3	dark	20	1
1	4	dark	20	0
2	4	dark	20	0
3	4	dark	20	0
4	4	dark	20	0
5	4	dark	20	0
6	4	dark	20	0
7	4	dark	20	0
8	4	dark	20	0
9	4	dark	20	0
10	4	dark	20	0
11	4	dark	20	0
12	4	dark	20	0
13	4	dark	20	0
14	4	dark	20	0
15	4	dark	20	0
16	4	dark	20	0
17	4	dark	20	0
18	4	dark	20	0
19	4	dark	20	0
20	4	dark	20	0
21	4	dark	20	0
22	4	dark	20	0
23	4	dark	20	0
24	4	dark	20	0
25	4	dark	20	0
26	4	dark	20	1
27	4	dark	20	0
28	4	dark	20	0
29	4	dark	20	0
30	4	dark	20	0
31	4	dark	20	1
32	4	dark	20	0
33	4	dark	20	0
34	4	dark	20	0
35	4	dark	20	0
36	4	dark	20	0
37	4	dark	20	0
38	4	dark	20	0
39	4	dark	20	0
40	4	dark	20	0
41	4	dark	20	0
42	4	dark	20	0
43	4	dark	20	0
44	4	dark	20	0
45	4	dark	20	0
46	4	dark	20	0
47	4	dark	20	0
48	4	dark	20	0
49	4	dark	20	0
50	4	dark	20	0
51	4	dark	20	0
52	4	dark	20	0
53	4	dark	20	0
54	4	dark	20	0
55	4	dark	20	0
56	4	dark	20	0
57	4	dark	20	0
58	4	dark	20	0
59	4	dark	20	0
60	4	dark	20	0
61	4	dark	20	2
1	1	photoperiod	25	0
2	1	photoperiod	25	0
3	1	photoperiod	25	0
4	1	photoperiod	25	0
5	1	photoperiod	25	0
6	1	photoperiod	25	0
7	1	photoperiod	25	0
8	1	photoperiod	25	0
9	1	photoperiod	25	0
10	1	photoperiod	25	0
11	1	photoperiod	25	0
12	1	photoperiod	25	0
13	1	photoperiod	25	0
14	1	photoperiod	25	1
15	1	photoperiod	25	0
16	1	photoperiod	25	2
17	1	photoperiod	25	0
18	1	photoperiod	25	0
19	1	photoperiod	25	0
20	1	photoperiod	25	0
21	1	photoperiod	25	0
22	1	photoperiod	25	2
23	1	photoperiod	25	0
24	1	photoperiod	25	0
25	1	photoperiod	25	0
26	1	photoperiod	25	0
27	1	photoperiod	25	0
28	1	photoperiod	25	0
29	1	photoperiod	25	0
30	1	photoperiod	25	0
31	1	photoperiod	25	3
32	1	photoperiod	25	0
33	1	photoperiod	25	0
34	1	photoperiod	25	2
35	1	photoperiod	25	0
36	1	photoperiod	25	0
37	1	photoperiod	25	0
38	1	photoperiod	25	0
39	1	photoperiod	25	0
40	1	photoperiod	25	0
41	1	photoperiod	25	0
42	1	photoperiod	25	0
43	1	photoperiod	25	0
44	1	photoperiod	25	0
45	1	photoperiod	25	0
46	1	photoperiod	25	0
47	1	photoperiod	25	0
48	1	photoperiod	25	0
49	1	photoperiod	25	0
50	1	photoperiod	25	1
51	1	photoperiod	25	0
52	1	photoperiod	25	0
53	1	photoperiod	25	0
54	1	photoperiod	25	0
55	1	photoperiod	25	0
56	1	photoperiod	25	0
57	1	photoperiod	25	0
58	1	photoperiod	25	0
59	1	photoperiod	25	0
60	1	photoperiod	25	0
61	1	photoperiod	25	0
1	2	photoperiod	25	0
2	2	photoperiod	25	0
3	2	photoperiod	25	0
4	2	photoperiod	25	0
5	2	photoperiod	25	0
6	2	photoperiod	25	0
7	2	photoperiod	25	0
8	2	photoperiod	25	0
9	2	photoperiod	25	1
10	2	photoperiod	25	0
11	2	photoperiod	25	0
12	2	photoperiod	25	0
13	2	photoperiod	25	0
14	2	photoperiod	25	0
15	2	photoperiod	25	0
16	2	photoperiod	25	3
17	2	photoperiod	25	0
18	2	photoperiod	25	1
19	2	photoperiod	25	0
20	2	photoperiod	25	2
21	2	photoperiod	25	0
22	2	photoperiod	25	2
23	2	photoperiod	25	0
24	2	photoperiod	25	1
25	2	photoperiod	25	0
26	2	photoperiod	25	0
27	2	photoperiod	25	1
28	2	photoperiod	25	0
29	2	photoperiod	25	1
30	2	photoperiod	25	0
31	2	photoperiod	25	0
32	2	photoperiod	25	0
33	2	photoperiod	25	0
34	2	photoperiod	25	0
35	2	photoperiod	25	0
36	2	photoperiod	25	0
37	2	photoperiod	25	0
38	2	photoperiod	25	0
39	2	photoperiod	25	0
40	2	photoperiod	25	0
41	2	photoperiod	25	0
42	2	photoperiod	25	0
43	2	photoperiod	25	0
44	2	photoperiod	25	0
45	2	photoperiod	25	0
46	2	photoperiod	25	0
47	2	photoperiod	25	0
48	2	photoperiod	25	0
49	2	photoperiod	25	0
50	2	photoperiod	25	1
51	2	photoperiod	25	0
52	2	photoperiod	25	0
53	2	photoperiod	25	0
54	2	photoperiod	25	0
55	2	photoperiod	25	0
56	2	photoperiod	25	0
57	2	photoperiod	25	1
58	2	photoperiod	25	0
59	2	photoperiod	25	0
60	2	photoperiod	25	0
61	2	photoperiod	25	0
1	3	photoperiod	25	0
2	3	photoperiod	25	0
3	3	photoperiod	25	0
4	3	photoperiod	25	0
5	3	photoperiod	25	0
6	3	photoperiod	25	0
7	3	photoperiod	25	0
8	3	photoperiod	25	0
9	3	photoperiod	25	0
10	3	photoperiod	25	0
11	3	photoperiod	25	0
12	3	photoperiod	25	0
13	3	photoperiod	25	0
14	3	photoperiod	25	1
15	3	photoperiod	25	0
16	3	photoperiod	25	0
17	3	photoperiod	25	0
18	3	photoperiod	25	2
19	3	photoperiod	25	0
20	3	photoperiod	25	1
21	3	photoperiod	25	0
22	3	photoperiod	25	2
23	3	photoperiod	25	0
24	3	photoperiod	25	1
25	3	photoperiod	25	0
26	3	photoperiod	25	0
27	3	photoperiod	25	2
28	3	photoperiod	25	0
29	3	photoperiod	25	0
30	3	photoperiod	25	0
31	3	photoperiod	25	0
32	3	photoperiod	25	0
33	3	photoperiod	25	0
34	3	photoperiod	25	0
35	3	photoperiod	25	0
36	3	photoperiod	25	5
37	3	photoperiod	25	0
38	3	photoperiod	25	0
39	3	photoperiod	25	0
40	3	photoperiod	25	0
41	3	photoperiod	25	0
42	3	photoperiod	25	0
43	3	photoperiod	25	2
44	3	photoperiod	25	0
45	3	photoperiod	25	0
46	3	photoperiod	25	0
47	3	photoperiod	25	0
48	3	photoperiod	25	0
49	3	photoperiod	25	0
50	3	photoperiod	25	0
51	3	photoperiod	25	0
52	3	photoperiod	25	0
53	3	photoperiod	25	0
54	3	photoperiod	25	0
55	3	photoperiod	25	0
56	3	photoperiod	25	0
57	3	photoperiod	25	1
58	3	photoperiod	25	0
59	3	photoperiod	25	0
60	3	photoperiod	25	0
61	3	photoperiod	25	0
1	4	photoperiod	25	0
2	4	photoperiod	25	0
3	4	photoperiod	25	0
4	4	photoperiod	25	0
5	4	photoperiod	25	0
6	4	photoperiod	25	0
7	4	photoperiod	25	0
8	4	photoperiod	25	0
9	4	photoperiod	25	0
10	4	photoperiod	25	0
11	4	photoperiod	25	2
12	4	photoperiod	25	0
13	4	photoperiod	25	0
14	4	photoperiod	25	1
15	4	photoperiod	25	0
16	4	photoperiod	25	1
17	4	photoperiod	25	0
18	4	photoperiod	25	1
19	4	photoperiod	25	0
20	4	photoperiod	25	3
21	4	photoperiod	25	0
22	4	photoperiod	25	1
23	4	photoperiod	25	0
24	4	photoperiod	25	4
25	4	photoperiod	25	0
26	4	photoperiod	25	0
27	4	photoperiod	25	1
28	4	photoperiod	25	0
29	4	photoperiod	25	1
30	4	photoperiod	25	0
31	4	photoperiod	25	0
32	4	photoperiod	25	0
33	4	photoperiod	25	0
34	4	photoperiod	25	0
35	4	photoperiod	25	0
36	4	photoperiod	25	0
37	4	photoperiod	25	0
38	4	photoperiod	25	0
39	4	photoperiod	25	0
40	4	photoperiod	25	0
41	4	photoperiod	25	0
42	4	photoperiod	25	0
43	4	photoperiod	25	0
44	4	photoperiod	25	0
45	4	photoperiod	25	0
46	4	photoperiod	25	0
47	4	photoperiod	25	0
48	4	photoperiod	25	0
49	4	photoperiod	25	0
50	4	photoperiod	25	0
51	4	photoperiod	25	0
52	4	photoperiod	25	0
53	4	photoperiod	25	0
54	4	photoperiod	25	0
55	4	photoperiod	25	0
56	4	photoperiod	25	0
57	4	photoperiod	25	0
58	4	photoperiod	25	0
59	4	photoperiod	25	0
60	4	photoperiod	25	0
61	4	photoperiod	25	0
1	1	dark	25	0
2	1	dark	25	0
3	1	dark	25	0
4	1	dark	25	0
5	1	dark	25	0
6	1	dark	25	0
7	1	dark	25	0
8	1	dark	25	0
9	1	dark	25	0
10	1	dark	25	0
11	1	dark	25	0
12	1	dark	25	0
13	1	dark	25	0
14	1	dark	25	0
15	1	dark	25	0
16	1	dark	25	0
17	1	dark	25	0
18	1	dark	25	0
19	1	dark	25	0
20	1	dark	25	1
21	1	dark	25	0
22	1	dark	25	2
23	1	dark	25	0
24	1	dark	25	0
25	1	dark	25	0
26	1	dark	25	0
27	1	dark	25	3
28	1	dark	25	0
29	1	dark	25	0
30	1	dark	25	0
31	1	dark	25	0
32	1	dark	25	0
33	1	dark	25	0
34	1	dark	25	0
35	1	dark	25	0
36	1	dark	25	2
37	1	dark	25	0
38	1	dark	25	0
39	1	dark	25	0
40	1	dark	25	0
41	1	dark	25	0
42	1	dark	25	0
43	1	dark	25	0
44	1	dark	25	0
45	1	dark	25	0
46	1	dark	25	0
47	1	dark	25	0
48	1	dark	25	0
49	1	dark	25	0
50	1	dark	25	0
51	1	dark	25	0
52	1	dark	25	0
53	1	dark	25	0
54	1	dark	25	0
55	1	dark	25	0
56	1	dark	25	0
57	1	dark	25	0
58	1	dark	25	0
59	1	dark	25	0
60	1	dark	25	0
61	1	dark	25	0
1	2	dark	25	0
2	2	dark	25	0
3	2	dark	25	0
4	2	dark	25	0
5	2	dark	25	0
6	2	dark	25	0
7	2	dark	25	0
8	2	dark	25	0
9	2	dark	25	0
10	2	dark	25	0
11	2	dark	25	0
12	2	dark	25	0
13	2	dark	25	0
14	2	dark	25	0
15	2	dark	25	0
16	2	dark	25	0
17	2	dark	25	0
18	2	dark	25	0
19	2	dark	25	0
20	2	dark	25	1
21	2	dark	25	0
22	2	dark	25	3
23	2	dark	25	0
24	2	dark	25	0
25	2	dark	25	0
26	2	dark	25	0
27	2	dark	25	3
28	2	dark	25	0
29	2	dark	25	3
30	2	dark	25	0
31	2	dark	25	1
32	2	dark	25	0
33	2	dark	25	0
34	2	dark	25	1
35	2	dark	25	0
36	2	dark	25	0
37	2	dark	25	0
38	2	dark	25	0
39	2	dark	25	0
40	2	dark	25	0
41	2	dark	25	0
42	2	dark	25	0
43	2	dark	25	3
44	2	dark	25	0
45	2	dark	25	0
46	2	dark	25	0
47	2	dark	25	0
48	2	dark	25	0
49	2	dark	25	0
50	2	dark	25	0
51	2	dark	25	0
52	2	dark	25	0
53	2	dark	25	0
54	2	dark	25	0
55	2	dark	25	0
56	2	dark	25	0
57	2	dark	25	0
58	2	dark	25	0
59	2	dark	25	0
60	2	dark	25	0
61	2	dark	25	0
1	3	dark	25	0
2	3	dark	25	0
3	3	dark	25	0
4	3	dark	25	0
5	3	dark	25	0
6	3	dark	25	0
7	3	dark	25	0
8	3	dark	25	0
9	3	dark	25	0
10	3	dark	25	0
11	3	dark	25	0
12	3	dark	25	0
13	3	dark	25	0
14	3	dark	25	0
15	3	dark	25	0
16	3	dark	25	0
17	3	dark	25	0
18	3	dark	25	0
19	3	dark	25	0
20	3	dark	25	1
21	3	dark	25	0
22	3	dark	25	0
23	3	dark	25	0
24	3	dark	25	3
25	3	dark	25	0
26	3	dark	25	0
27	3	dark	25	0
28	3	dark	25	0
29	3	dark	25	2
30	3	dark	25	0
31	3	dark	25	1
32	3	dark	25	0
33	3	dark	25	0
34	3	dark	25	0
35	3	dark	25	0
36	3	dark	25	0
37	3	dark	25	0
38	3	dark	25	0
39	3	dark	25	0
40	3	dark	25	0
41	3	dark	25	0
42	3	dark	25	0
43	3	dark	25	5
44	3	dark	25	0
45	3	dark	25	0
46	3	dark	25	0
47	3	dark	25	0
48	3	dark	25	0
49	3	dark	25	0
50	3	dark	25	7
51	3	dark	25	0
52	3	dark	25	0
53	3	dark	25	0
54	3	dark	25	0
55	3	dark	25	0
56	3	dark	25	0
57	3	dark	25	0
58	3	dark	25	0
59	3	dark	25	0
60	3	dark	25	0
61	3	dark	25	0
1	4	dark	25	0
2	4	dark	25	0
3	4	dark	25	0
4	4	dark	25	0
5	4	dark	25	0
6	4	dark	25	0
7	4	dark	25	0
8	4	dark	25	0
9	4	dark	25	0
10	4	dark	25	0
11	4	dark	25	0
12	4	dark	25	0
13	4	dark	25	0
14	4	dark	25	0
15	4	dark	25	0
16	4	dark	25	0
17	4	dark	25	0
18	4	dark	25	0
19	4	dark	25	0
20	4	dark	25	0
21	4	dark	25	0
22	4	dark	25	3
23	4	dark	25	0
24	4	dark	25	0
25	4	dark	25	0
26	4	dark	25	0
27	4	dark	25	0
28	4	dark	25	0
29	4	dark	25	1
30	4	dark	25	0
31	4	dark	25	0
32	4	dark	25	0
33	4	dark	25	0
34	4	dark	25	0
35	4	dark	25	0
36	4	dark	25	1
37	4	dark	25	0
38	4	dark	25	0
39	4	dark	25	0
40	4	dark	25	0
41	4	dark	25	0
42	4	dark	25	0
43	4	dark	25	1
44	4	dark	25	0
45	4	dark	25	0
46	4	dark	25	0
47	4	dark	25	0
48	4	dark	25	0
49	4	dark	25	0
50	4	dark	25	0
51	4	dark	25	0
52	4	dark	25	0
53	4	dark	25	0
54	4	dark	25	0
55	4	dark	25	0
56	4	dark	25	0
57	4	dark	25	1
58	4	dark	25	0
59	4	dark	25	0
60	4	dark	25	0
61	4	dark	25	0
1	1	photoperiod	30	0
2	1	photoperiod	30	0
3	1	photoperiod	30	0
4	1	photoperiod	30	0
5	1	photoperiod	30	0
6	1	photoperiod	30	0
7	1	photoperiod	30	0
8	1	photoperiod	30	0
9	1	photoperiod	30	0
10	1	photoperiod	30	0
11	1	photoperiod	30	0
12	1	photoperiod	30	0
13	1	photoperiod	30	0
14	1	photoperiod	30	2
15	1	photoperiod	30	0
16	1	photoperiod	30	0
17	1	photoperiod	30	0
18	1	photoperiod	30	0
19	1	photoperiod	30	4
20	1	photoperiod	30	0
21	1	photoperiod	30	2
22	1	photoperiod	30	0
23	1	photoperiod	30	0
24	1	photoperiod	30	2
25	1	photoperiod	30	0
26	1	photoperiod	30	3
27	1	photoperiod	30	0
28	1	photoperiod	30	0
29	1	photoperiod	30	0
30	1	photoperiod	30	0
31	1	photoperiod	30	1
32	1	photoperiod	30	0
33	1	photoperiod	30	0
34	1	photoperiod	30	0
35	1	photoperiod	30	0
36	1	photoperiod	30	0
37	1	photoperiod	30	0
38	1	photoperiod	30	0
39	1	photoperiod	30	0
40	1	photoperiod	30	0
41	1	photoperiod	30	0
42	1	photoperiod	30	0
43	1	photoperiod	30	0
44	1	photoperiod	30	0
45	1	photoperiod	30	0
46	1	photoperiod	30	0
47	1	photoperiod	30	0
[truncated: 1,489 more rows]
