# Supplementary material for: Stage‐Specific Responses to Warming in Trojan Fir Across Early Life Stages: Germination, Seedling Survival, and Seedling Growth
Source: Ecol Evol. 2026 Feb 5;16(2):e72774. doi: 10.1002/ece3.72774 (PMC12875746; doi:10.1002/ece3.72774)
Supplement: Supplementary file 2 — Data S1: ece372774‐sup‐0002‐DataS1.zip. [file ECE3-16-e72774-s001.zip › early_seedling_measurements.xlsx]

## Sheet: Sheet1
id	temp	body	root	leaf	num_leaf
1	20°C	3.2	1	0.8	6
2	20°C	3.3	1.7	1.5	6
3	20°C	1.5	3.5	1.1	6
4	20°C	1.2	2.7	1.2	6
5	20°C	1.1	0.7	0.5	5
6	20°C	1.6	3.4	1.1	6
7	20°C	1.7	2.8	1.6	6
8	20°C	1.2	3.6	1	6
9	20°C	1.5	0.7	1.8	6
10	20°C	1.4	3.8	1	6
11	20°C	1.4	3	1	6
12	20°C	1.5	2.6	1.3	6
13	20°C	1.5	1.8	1.2	7
14	20°C	2	3.6	2	5
15	20°C	1.1	1.5	1.5	7
16	20°C	1.6	3.9	2	6
17	20°C	1.7	3.5	1.3	6
18	20°C	1.5	3.1	1.4	4
19	20°C	1.6	3.6	1.6	6
20	20°C	2	3.4	1.7	6
21	20°C	1.6	3.2	1.8	5
22	20°C	1.9	3.6	1.6	6
23	20°C	0.7	0.5	0.5	5
24	20°C	1.3	2.2	0.7	6
25	20°C	1.4	4.8	1.5	6
26	20°C	1.3	2.1	1.5	6
27	20°C	1.5	2.5	1.3	6
28	20°C	2	3.8	1.4	6
29	20°C	1.7	4.1	1.6	6
30	20°C	1.2	1.5	0.8	6
31	20°C	2	2.5	1.6	7
32	20°C	1.1	1.7	0.8	6
33	20°C	1.6	3.6	1.5	6
34	20°C	1	3.1	1.9	6
35	20°C	1.1	2.6	0.8	2.6
36	20°C	1.3	2.5	1	5
37	25°C	3.6	4.9	2.6	6
38	25°C	1.4	2.5	1.5	7
39	25°C	0.1	0.2	0.2	0
40	25°C	1.4	1.9	1.3	6
41	25°C	2.3	3.6	1.6	4
42	25°C	2.9	3.2	2	6
43	25°C	1.9	2.6	2	5
44	25°C	2.5	2	2.3	6
45	25°C	0.2	0.2	0.3	0
46	25°C	1.5	0.6	1.7	6
47	25°C	2.3	2.3	2.1	6
48	25°C	1.9	2.9	2.7	5
49	25°C	1.3	1.6	1.3	6
50	25°C	1.9	4	2	6
51	25°C	2	2.5	1.8	7
52	25°C	1.5	1.6	2.2	6
53	25°C	2	4.5	3	6
54	25°C	3.1	4.4	3	6
55	25°C	3.1	4.4	3	6
56	25°C	1.5	1	2.5	6
57	25°C	3.1	3.6	3.3	6
58	25°C	1.5	1.2	1.5	6
59	25°C	3.1	2.5	2.6	6
60	25°C	2.6	2.4	2	6
61	25°C	2.6	3	2.5	5
62	25°C	2.5	2.7	2	6
63	25°C	2.7	3	2.1	5
64	25°C	1.8	1.1	2.5	5
65	25°C	3.2	5	3	6
66	25°C	3.2	4.1	3	6
67	25°C	2.6	3	3	6
68	30°C	2.3	0.8	2.4	6
69	30°C	3	1.7	2.7	5
70	30°C	1.8	2.1	3.1	6
71	30°C	1.4	1.5	1.3	6
72	30°C	1.4	0.9	1.6	4
73	30°C	0.9	1.5	1.5	6
74	30°C	1.6	1.9	2.4	5
75	30°C	1.8	2.5	2	5
76	30°C	3.4	1.2	2.6	5
77	30°C	1.3	3.4	2.5	6
78	30°C	3.9	1.9	3.1	5
79	30°C	2	2.1	2.1	7
80	30°C	1.5	0.2	1.5	6
81	30°C	1.1	0.4	0.6	5
82	30°C	1	0.6	0.8	6
83	30°C	2.6	2.4	2	5
84	30°C	1.5	2.6	2	7
85	30°C	2.5	3.1	1.8	7
86	30°C	3.2	1	2.4	6
87	20/30°C	2.5	3.1	2.4	5
88	20/30°C	0.8	0.7	0	0
89	20/30°C	2.7	3	2.9	6
90	20/30°C	2.1	3.1	2.9	7
92	20/30°C	1.5	1.5	1.1	5
96	20/30°C	2.8	1.5	2	6
97	20/30°C	1.5	3	1.5	6
98	20/30°C	1.8	1.5	1.5	6
99	20/30°C	1.7	3	1.7	5
100	20/30°C	2	1.8	1.8	6
101	20/30°C	1.1	1	1.2	6
102	20/30°C	1.9	2.5	2.1	6
103	20/30°C	1.2	2.1	1.3	6
104	20/30°C	1.5	2.8	2	6
106	20/30°C	2.5	2	1.6	6
107	20/30°C	2.2	2.5	2.1	7
109	20/30°C	2.2	2.2	1.8	6
110	20/30°C	1.8	2.1	1.7	6
111	20/30°C	1.5	1.1	1.4	6
112	20/30°C	0.8	0.6	1.2	6
