# Supplementary material for: Stage‐Specific Responses to Warming in Trojan Fir Across Early Life Stages: Germination, Seedling Survival, and Seedling Growth
Source: Ecol Evol. 2026 Feb 5;16(2):e72774. doi: 10.1002/ece3.72774 (PMC12875746; doi:10.1002/ece3.72774)
Supplement: Supplementary file 2 — Data S1: ece372774‐sup‐0002‐DataS1.zip. [file ECE3-16-e72774-s001.zip › early_seedling_mortalities.xlsx]

## Sheet: Sheet1
temp	day	mort	total
20°C	0	0	46
20°C	5	2	46
20°C	10	5	46
25°C	0	0	45
25°C	5	4	45
25°C	10	18	45
30°C	0	0	45
30°C	5	9	45
30°C	10	28	45
20-30°C	0	0	45
20-30°C	5	7	45
20-30°C	10	27	45
