# Supplementary material for: Stage‐Specific Responses to Warming in Trojan Fir Across Early Life Stages: Germination, Seedling Survival, and Seedling Growth
Source: Ecol Evol. 2026 Feb 5;16(2):e72774. doi: 10.1002/ece3.72774 (PMC12875746; doi:10.1002/ece3.72774)
Supplement: Supplementary file 2 — Data S1: ece372774‐sup‐0002‐DataS1.zip. [file ECE3-16-e72774-s001.zip › germination_amount.xlsx]

## Sheet: germination_amount
temperature	light_treatment	replicate	germinated
10	dark	1	0
10	dark	2	1
10	dark	3	0
10	dark	4	0
10	photoperiod	1	0
10	photoperiod	2	1
10	photoperiod	3	0
10	photoperiod	4	1
15	dark	1	0
15	dark	2	1
15	dark	3	0
15	dark	4	1
15	photoperiod	1	0
15	photoperiod	2	0
15	photoperiod	3	0
15	photoperiod	4	4
1525	dark	1	13
1525	dark	2	20
1525	dark	3	21
1525	dark	4	15
1525	photoperiod	1	12
1525	photoperiod	2	11
1525	photoperiod	3	18
1525	photoperiod	4	21
20	dark	1	3
20	dark	2	4
20	dark	3	3
20	dark	4	4
20	photoperiod	1	8
20	photoperiod	2	9
20	photoperiod	3	10
20	photoperiod	4	11
2030	dark	1	19
2030	dark	2	20
2030	dark	3	19
2030	dark	4	26
2030	photoperiod	1	30
2030	photoperiod	2	25
2030	photoperiod	3	23
2030	photoperiod	4	26
25	dark	1	8
25	dark	2	15
25	dark	3	19
25	dark	4	7
25	photoperiod	1	11
25	photoperiod	2	14
25	photoperiod	3	17
25	photoperiod	4	15
30	dark	1	14
30	dark	2	7
30	dark	3	10
30	dark	4	15
30	photoperiod	1	14
30	photoperiod	2	10
30	photoperiod	3	22
30	photoperiod	4	19
cs_15	photoperiod	1	29
cs_15	photoperiod	2	29
cs_15	photoperiod	3	25
cs_15	photoperiod	4	35
cs_1525	photoperiod	1	25
cs_1525	photoperiod	2	27
cs_1525	photoperiod	3	29
cs_1525	photoperiod	4	36
cs_20	photoperiod	1	35
cs_20	photoperiod	2	37
cs_20	photoperiod	3	4
cs_20	photoperiod	4	34
cs_2030	photoperiod	1	4
cs_2030	photoperiod	2	24
cs_2030	photoperiod	3	29
cs_2030	photoperiod	4	32
cs_25	photoperiod	1	32
cs_25	photoperiod	2	35
cs_25	photoperiod	3	37
cs_25	photoperiod	4	32
cs_30	photoperiod	1	30
cs_30	photoperiod	2	31
cs_30	photoperiod	3	24
cs_30	photoperiod	4	32
